# Supplementary material for: Bioinformatics Analysis of Common Genetic and Molecular Traits and Association of Portal Hypertension with Pulmonary Hypertension
Source: J Healthc Eng. 2022 Oct 20;2022:9237701. doi: 10.1155/2022/9237701 (PMC9613398; doi:10.1155/2022/9237701)
Supplement: Supplementary Materials — The gene includes the common downregulated genes between PH (including CPH,INCPH, and PH) and PAH analysed by DEG; the WGCNA(gene) includes the common genes between PH (including CPH,INCPH, and PH) and PAH analyzed by WGCNA; the appendix includes the specific method parameters, data, and website involved in this experiment. [file 9237701.f1.zip]

Archive with 3 entries (3 files):
- appendix.docx
- gene.txt
- WGCNA(gene).txt
