# Supplementary material for: Bioinformatics Analysis of Common Genetic and Molecular Traits and Association of Portal Hypertension with Pulmonary Hypertension
Source: J Healthc Eng. 2022 Oct 20;2022:9237701. doi: 10.1155/2022/9237701 (PMC9613398; doi:10.1155/2022/9237701)
Supplement: Supplementary Materials — The gene includes the common downregulated genes between PH (including CPH,INCPH, and PH) and PAH analysed by DEG; the WGCNA(gene) includes the common genes between PH (including CPH,INCPH, and PH) and PAH analyzed by WGCNA; the appendix includes the specific method parameters, data, and website involved in this experiment. [file 9237701.f1.zip › gene.txt]

PH-PAH	PH-INCPH	PH-CPH
GALNT3	GALNT3	UTP20
PHAX	N4BP2	BRIP1
N4BP2	PCM1	GALNT3
ZNF43	HSPA4	PHAX
HSPA5	ZNF136	ZNF43
UTP20	MOSPD2	TTC21B
BRIP1	LRRC17	N4BP2
CDC6	PHAX	PDE1A
PDE1A	HSPA5	CDC6
LRRC17	XRN1	BICC1
VPS41	DIAPH2	IL18
IL18	PRKDC	MCM8
BICC1	HSPD1	VPS41
ZNF136	ZNF43	MDM2
TTC21B	CDC6	CRYBG3
MCM8	PRPF4B	HSPA5
PTGS2	IBTK	CCNB2
RASGRP3	PAPOLA	VCAN
CCNB2	UTP20	ZNF841
HSPD1	IL18	PHIP
NLGN1	BRIP1	CENPF
ACACA	PHF20L1	TNIP3
VCAN	FAM98A	LRRC17
KNTC1	PTGS2	ACACA
SLC7A11	PPP2R3C	ANKRD36B
HSP90AA1	DICER1	SLC7A11
ATP6V1C1	ARG1	ZNF136
PPP2R3C	BIRC6	NLGN1
CENPE	HSP90B1	RASGRP3
MGA	VPS41	PTGS2
MOSPD2	BICC1	FAM171B
CTSE	ZFAND1	MIR222
PHF20L1	RASGRP3	CTSE
PHIP	RARS	FMO1
MDM2	UBXN4	FGF7
ARHGAP11A	MCM8	ZNF100
FAM98A	DDX52	DDX52
PCM1	CCDC25	TIMP4
HSPA4	HSP90AA1	ATP6V1C1
PLA2G4A	BAZ1A	KNTC1
CATSPERB	GDI2	MTHFD2
BAZ1A	UTP3	FAM184A
TNIP3	ARHGAP11A	KLHL4
FMO1	TTC21B	CACYBP
DDX52	SLC6A14	SERPINB2
FGF7	KNTC1	CENPE
CENPF	NUP88	HSPD1
AHI1	PDE1A	PLA2G4A
ZFAND1	RB1CC1	ARHGAP11A
DIAPH2	CENPE	HSP90AA1
ARG1	ACACA	TTN
CRYBG3	SLC7A11	AKAP12
ANKRD36B	MGA	AHI1
XRN1	PLA2G4A	IPO5
CACYBP	CCNB2	WDHD1
RAPGEF6	SACM1L	MKI67
ZNF841	NARS	RAPGEF6
IPO5	NLGN1	CATSPERB
FAM171B	SLC30A9	FAM98A
CCDC25	USP47	PDGFD
TIMP4	UGDH	RASEF
FAM184A	MNS1	SCN1A
WDHD1	CFH	PHF20L1
SCN1A	RAPGEF6	NIN
MTHFD2	SCN1A	NCAPG
RASEF	THOC1	MGA
RPGRIP1L	MCM6	MACC1
SERPINE2	FGF7	GPSM2
RB1CC1	NOC3L	FABP3
PRPF4B	TRIM2	TOP2A
MIR222	HNRNPA2B1	CCDC18
AKAP12	VCAN	BAZ1A
BIRC3	EIF5B	GNL3
FABP3	ATP6V1C1	PPP2R3C
TTN	CATSPERB	HSPA4
ZNF100	SDAD1	MOSPD2
TOP2A	AHI1	KIF23
RBPJ	ZNF721	SERPINE2
THOC1	VCAM1	ARG1
SERPINB2	CLIP1	CCDC25
ZNF721	METAP2	RBPJ
MTUS1	AQR	DCLK1
EIF2S2	RAB3GAP2	PCM1
KLHL4	CCDC14	DIAPH2
PDGFD	BIRC3	EIF2S2
PRKDC	MPHOSPH10	CCDC80
MACC1	MDM2	ZNF654
USP47	MTUS1	RPGRIP1L
KIF23	NUDCD1	BACH1
MNS1	SLMAP	VEPH1
NIN	IPO5	COPS4
PIBF1	FAM171B	CCNE2
RARS	IL18RAP	MTMR2
NUP88	RBM25	XRN1
MKI67	WDHD1	BIRC3
SMC1A	PLOD2	SMC1A
IL18RAP	PHIP	RB1CC1
GNL3	ENOX2	ZNF350
CCT5	ARHGAP21	ZNF721
CADPS2	CTSE	PIBF1
MCTP1	SEC63	ZFAND1
GPSM2	ANGPTL1	TLR2
CCNE2	DEK	KIAA0368
DCLK1	SPG20	ENOX2
NOC3L	FMO1	CADPS2
ENOX2	CCT5	DOPEY1
TLR2	SERPINE2	SP100
COPS4	PLEKHA5	MAP1B
MCM6	CACYBP	IL18RAP
IBTK	RBPJ	FREM2
SP100	MAK16	STEAP2
MBD4	TIMP4	MMP8
NCAPG	C5	MTUS1
DICER1	SLTM	ITSN2
BIRC6	PIBF1	DMXL2
MTMR2	AIDA	CA1
CA1	BTAF1	RARS
ZNF350	MCTP1	MCTP1
CCDC18	RPGRIP1L	HMMR
VEPH1	KIF23	MNS1
CSE1L	GFM1	TNPO1
ZNF654	CADPS2	MBD4
TRIM2	PSME4	NOC3L
CFH	NKTR	CSE1L
IFT57	TNIP3	FILIP1L
HMMR	TOP2A	SPP1
ARHGAP21	NSF	CCT5
ITSN2	RASEF	USP47
FILIP1L	UPF3B	GOLM1
HSP90B1	TFRC	ADK
SACM1L	CENPF	ANKRD26
CLIP1	CSE1L	ANKRD36
SLTM	IFT57	ARHGAP21
CCDC88A	MTHFD2	MMRN1
GDI2	SRPK1	ALAS2
PAK1IP1	CCDC88A	EIF2AK2
PLEKHA5	CA1	SYNE1
NARS	FABP3	CFH
ALAS2	ZNF146	IFT57
EIF2AK2	EIF2S2	IBTK
SEC63	AKAP12	DICER1
TNPO1	WRN	RBBP8
DMXL2	CRYBG3	PLA2G2A
PAPOLA	DCLK1	TRIM2
SPP1	CCNE2	AGR2
UBXN4	SMC1A	ANGPT2
GOLM1	FAM184A
PSME4	ZNF37A
PLA2G2A	CHD9
TFRC	MBD4
ANKRD26	SERPINB2
ANKRD36	COPS4
	MACC1
	NUSAP1
	PTER
	PAK1IP1
	PMPCB
	SWAP70
	PDGFD
	NIN
	ZNF100
	TTN
	ANGPT2
	HMMR
	KLHL4
	TLR2
	MYCBP2
	GPSM2
	GNL3
	SP100
	FILIP1L
	VEPH1
	IGF1
	RRM1
	PBK
	NCAPG
	ALAS2
	ZNF350
	PLA2G2A
	MTMR2
	MKI67
