# Supplementary material for: Bioinformatics Analysis of Common Genetic and Molecular Traits and Association of Portal Hypertension with Pulmonary Hypertension
Source: J Healthc Eng. 2022 Oct 20;2022:9237701. doi: 10.1155/2022/9237701 (PMC9613398; doi:10.1155/2022/9237701)
Supplement: Supplementary Materials — The gene includes the common downregulated genes between PH (including CPH,INCPH, and PH) and PAH analysed by DEG; the WGCNA(gene) includes the common genes between PH (including CPH,INCPH, and PH) and PAH analyzed by WGCNA; the appendix includes the specific method parameters, data, and website involved in this experiment. [file 9237701.f1.zip › WGCNA(gene).txt]

PH-PAH	CPH-PAH	INCPH-PAH
MATR3	UTP20	SNORA37
CFH	AES	GALT
SDAD1	PNPT1	SNORD94
PIN1	MSH3	FXYD1
HSPD1	BCLAF1	MATR3
UBXN4	FBXO11	CFH
HAGH	C3	RAB1B
ITGB1	OR7E37P	PARN
ZNF627	ALCAM	UBXN4
PRKDC	CCT8	SNORD46
TSPAN31	PTMS	LZTFL1
WFS1	COX7A2	SNORD116-4
FH	TTC21B	HAGH
TFAM	SNORA54	ITGB1
ACADM	SCARNA8	ZNF627
CD99L2	NGFRAP1	VTRNA1-2
KLHDC3	FAM177A1	ZNF136
FSCN1	HIPK3	PLOD2
CCPG1	SHANK3	TSPAN31
METAP2	SNRNP48	MKKS
CYB5R3	SLC9A3R2	FAM3C
XRN1	EIF3H	PKIG
GALT	SNORA37	MKNK2
KBTBD2	SNORD95	EIF5B
STAMBP	COPB2	CBWD1
RPP21	G3BP2	TFAM
DMWD	RCHY1	HNRNPA2B1
DEXI	MDM2	SNORD83B
HIGD2A	CREB1	TCEA1
FAM13B	OSBPL9	METAP2
CCDC25	GTF2I	XRN1
CDK5RAP2	TERF1	NUP107
MRI1	MCM8	EPS8L2
DDX47	SYAP1	RASA1
HSPA4	MATR3	RORC
SLC25A13	SDCCAG8	RUFY3
DDX52	NR2F1	DEXI
GFM1	PHF3	ODF3B
FERMT2	CAPZA2	SBNO1
DNAJA2	HSD17B4	NARS
RARRES2	CFH	CCDC25
CAPRIN1	N4BP2	MRI1
EMD	VPS41	DIAPH2
HSPA5	MTHFD2	RSL24D1
PCM1	MORF4L2	DDX47
HSP90B1	PRDX5	MOSPD2
LARP1B	ANG	SOS2
IBTK	SCARB1	SCARNA4
EIF3L	SNORA20	COIL
	ZRANB2	HSPA4
	GABPA	SLC25A13
	CD163	OXR1
	SNORA22	SCARB1
	EIF5	STAG3L3
	ETFDH	FXR1
	ZNF841	FERMT2
	GNPTAB	IVNS1ABP
	AP3M1	SCARNA13
	HDAC2	UGDH
	SLC41A2	COX6B1
	DST	RARRES2
	ZNF100	CCDC82
	NDUFA3	SACM1L
	PABPC1	MTRF1L
	KPNB1	PCM1
	SEPN1	HSP90B1
	ZNF600	IBTK
	SAR1B	GDI2
	RPS6KA3	ATF6
	SNORD8	ZNF700
	SHISA5	PHF20L1
		RALGAPA1
		CLIP1
		RARS
		ZNF600
		IL11RA
		RNGTT
		GNL3
		UTP20
		LMAN1
		CHORDC1
		NDUFS1
		SLK
		LARP7
		FBXO11
		C3
		PLIN2
		YME1L1
		HNRNPR
		EIF1AX
		SCP2
		ALCAM
		MAPRE1
		COX7A2
		C15orf59
		TTC21B
		SNORA54
		SCARNA8
		SNORA49
		ITSN1
		DSE
		HBP1
		LRP5
		WDR26
		SNORD41
		PIGK
		PLS3
		SMG1
		PHAX
		SNORD95
		COPB2
		TRPM7
		G3BP2
		RCHY1
		ZNF160
		CALD1
		TERF1
		VAMP7
		PSD3
		MYO1B
		ZNF473
		SYNE2
		TIMP3
		HIST1H2BC
		IREB2
		IL17RE
		USPL1
		AIM1
		ITGAV
		KIF21A
		ADAM10
		PRDX5
		UTP14A
		RIOK3
		ITPR2
		SNORA20
		ZRANB2
		GABPA
		CD163
		LRP6
		SDCBP
		EIF5
		CAPRIN1
		EIF2A
		SNORD80
		SNORD68
		SLC41A2
		GOLIM4
		DST
		ZNF708
		FAM84A
		RNF219
		PDS5A
		ARFGEF1
		TOR1AIP2
		NNT
		NMD3
		DDX3X
		GOLGA4
		RPS6KA3
		SNORD8
